# Supplementary material for: miRNA-155-3p and miRNA-3196 as Potential Biomarkers in Liquid Biopsies of Non-Small Cell Lung Cancer Patients
Source: Biomedicines. 2025 Nov 29;13(12):2946. doi: 10.3390/biomedicines13122946 (PMC12730197; doi:10.3390/biomedicines13122946)
Supplement: Supplementary file 1 [file biomedicines-13-02946-s001.zip]

Archive with 1 entries (1 files):
- biomedicines-3962105-supplementary.pdf
